# Supplementary material for: Effect of Humin and Chemical Factors on CO2-Fixing Acetogenesis and Methanogenesis
Source: Int J Environ Res Public Health. 2022 Feb 22;19(5):2546. doi: 10.3390/ijerph19052546 (PMC8909181; doi:10.3390/ijerph19052546)
Supplement: Supplementary file 1 [file ijerph-19-02546-s001.zip]

Archive with 1 entries (1 files):
- 220223-ijerph-1609744-Supplementary_Clean.pdf
